# Supplementary material for: Sodium Ion Pre-Intercalation of δ-MnO2 Nanosheets for High Energy Density Aqueous Zinc-Ion Batteries
Source: Nanomaterials (Basel). 2023 Mar 16;13(6):1075. doi: 10.3390/nano13061075 (PMC10057495; doi:10.3390/nano13061075)
Supplement: Supplementary file 1 [file nanomaterials-13-01075-s001.zip]

Archive with 1 entries (1 files):
- nanomaterials-2252947-supplementary.pdf
